# Supplementary material for: Beyond Care: A Scoping Review on the Work Environment of Oncology Nurses
Source: Nurs Rep. 2025 Sep 5;15(9):324. doi: 10.3390/nursrep15090324 (PMC12472513; doi:10.3390/nursrep15090324)
Supplement: Supplementary file 1 [file nursrep-15-00324-s001.zip]

Archive with 1 entries (1 files):
- nursrep-3820403-supplementary.pdf
